# Supplementary material for: Percutaneous Atrial Septostomy in Adult Patients on Veno-Arterial Extracorporeal Membrane Oxygenation for Cardiogenic Shock: A Canadian Single-Center Experience
Source: J Clin Med. 2024 Dec 6;13(23):7433. doi: 10.3390/jcm13237433 (PMC11642157; doi:10.3390/jcm13237433)
Supplement: Supplementary file 1 [file jcm-13-07433-s001.zip]

Archive with 1 entries (1 files):
- jcm-3286264-supplementary.pdf
